# Supplementary material for: A modular, isolated high-voltage switch for application in ion mobility spectrometry
Source: HardwareX. 2024 Aug 23;19:e00574. doi: 10.1016/j.ohx.2024.e00574 (PMC11405904; doi:10.1016/j.ohx.2024.e00574)
Supplement: Supplementary Data 1 [file mmc1.xlsx]

## Sheet: Tabelle1
	Designator	Component	Number	Cost per unit -currency	Total cost -	Source of materials
					currency
	Stackable HV switch unit PCB	Printed Circuit Board	1	14.8	14.8	https://www.multi-circuit-boards.eu
	C1, C3, C5, C9, C10, C17, C22, C28	Capacitor SMD 0805 0.1uF 50V X7R	8	0.147	1.176	https://de.farnell.com/tdk/cga4j3x7t2e104k125aa/kondensator-0-1uf-0805-250v-10/dp/2211001
	C2, C4, C6, C7, C11, C15, C18, C24, C25	Capacitor SMD 0805 1uF 50V X7R	9	0.183	1.647	https://de.farnell.com/kemet/c0805c105k5ractu/kondensator-1uf-50v-x7r-0805/dp/2118131?Ntt=2118131
	C8	Capacitor SMD 0805 56pF 50V NP0	1	0.072	0.072	https://de.farnell.com/yageo/ac0805jrnpo9bn560/kondensator-56pf-50v-mlcc-0805/dp/4166211
	C12, C21, C26, C27, C33	Capacitor SMD 0805 10uF 35V X5R	5	0.214	1.07	https://de.farnell.com/murata/grm21br6ya106ke43l/kondensator-10-f-35v-10-x5r-0805/dp/2611943
	C13	Capacitor SMD 0805 220pF 50V NP0	1	0.108	0.108	https://de.farnell.com/murata/grm21a5c2e221jw01d/kondensator-220pf-250v-mlcc-0805/dp/3340793
	C14, C20	Capacitor SMD 0805 10nF 50V NP0	2	0.12	0.24	https://de.farnell.com/murata/grm2195c1h103ja01d/kondensator-0-01-f-50v-5-c0g-np0/dp/8820074
					0
	C16	Capacitor SMD 0805 1.2nF 50V NP0	1	0.0493	0.0493	https://de.farnell.com/murata/grm2165c2a122ja01d/kondensator-1200pf-100v-mlcc-0805/dp/3581389
	C19	SMD Panasonic Electrolyt-Capacitor 68uF 50V	1	2.13	2.13	https://www.mouser.de/ProductDetail/Panasonic/50SVPF68M?qs=OE1iw1LrrPHIF78tf5kBjw%3D%3D
	C31	Trimmer BFC2808 vertical series 5.5 pF - 65 pF	1	5.74	5.74	https://www.mouser.de/ProductDetail/Vishay-BC-Components/BFC280831659?qs=rCu%252BC%252BJkvKa%252Bs3bgN0PQyg%3D%3D
	D1, D2, D3, D4, D6, D7	Diode SMD P6SMB550A	6	0.446	2.676	https://www.mouser.de/ProductDetail/Bourns/P6SMB550A?qs=QB0ovJDgFgu%252BWplPxxsFbg%3D%3D
	D8, D9, D10, D11, D13, D14	Diode SMD 1N4148W	6	0.093	0.558	https://www.mouser.de/ProductDetail/Diotec-Semiconductor/1N4148W?qs=OlC7AqGiEDmsbkbAeXQtXg%3D%3D
	D5	LED SMD 0805 yellow	1	0.12	0.12	https://www.reichelt.de/led-smd-2012-0805-gelb-8-mcd-120--smd-led-0805-ge-p31437.html?GROUPID=3035&&r=1
	D12	Diode SMD P6SMB30A	1	0.382	0.382	https://de.farnell.com/littelfuse/p6smb30a/tvs-diode-600w-25-6v-unidir-do/dp/2679614?st=p6smb30a
	D15, D16	LED SMD 0805 green	2	0.12	0.24	https://www.reichelt.de/smd-led-0805-2012-super-gruen-15-mcd-120--smd-led-0805-gn-p31436.html?GROUPID=3035&&r=1
	IC1	Non-inverting FET driver IXDN609SI	1	2.79	2.79	https://de.farnell.com/ixys-semiconductor/ixdn609si/mosfet-treiber-40-bis-125-c/dp/3580495?st=ixdn609si
	IC2	Dual Schmitt trigger SN74LVC2G14	1	0.549	0.549	https://www.mouser.de/ProductDetail/Texas-Instruments/SN74LVC2G14IDCKRQ1?qs=PVVDbbWpW3LjDJNCpwWTow%3D%3D
	OPK1	Optocoupler OPI1268	1	7.74	7.74	https://www.mouser.de/ProductDetail/Optek-TT-Electronics/OPI1268?qs=NVJATC80C4%252BwL4AEB9cmsw%3D%3D
	P9, P11	Board-to-Board Connector 3X2	2	1.89	3.78	https://de.farnell.com/wurth-elektronik/61000621821/steckv-buchsenleiste-6p-2reihen/dp/2827866
	P8, P10	Board-to-Board Connector 3X2	2	1.1	2.2	https://de.farnell.com/wurth-elektronik/61000621121/stiftleiste-2-54mm-smd-6pol/dp/2356218?ost=61000621121
	P10	SMA print connector	1	3.95	3.95	https://de.farnell.com/te-connectivity/5-1814400-2/hf-koax-steckverbinder-abg-sma/dp/3364890
	Q1	SiC-MOSFET G2R1000MT33J	1	17.38	17.38	https://de.farnell.com/genesic-semiconductor/g2r1000mt33j/mosfet-sic-n-kanal-3-3kv-4a-74w/dp/3598638
	Q2, Q3	MOSFET N-channel IRLML6346	2	0.335	0.67	https://www.mouser.de/ProductDetail/Infineon-IR/IRLML6346TRPBF?qs=9%252BKlkBgLFf3TGIqhHXU%2FwA%3D%3D
	R1	Resistor SMD 0805 4.7Ohm	1	0.0205	0.0205	https://de.farnell.com/vishay/crcw08054r70fkea/dickschichtwiderstand-4r7-1-0/dp/1653014RL
	R2, R17, R19	Resistor SMD 0805 10K	3	0.025	0.075	https://de.farnell.com/vishay/rca080510k0fkea/dickschichtwiderstand-10k-1-0805/dp/2616592
	R8	Resistor SMD 0805 75K	1	0.0269	0.0269	https://de.farnell.com/vishay/crcw080575k0fkea/dickschichtwiderstand-75k-1-0/dp/1653035
	R9, R13	Resistor SMD 0805 910K	2	0.0356	0.0712	https://de.farnell.com/vishay/crcw0805910kfkea/dicksch-widerstand-910k-1-0-125w/dp/2139117
	R4	Resistor SMD 0805 100K	1	0.027	0.027	https://de.farnell.com/vishay/crcw0805100kfkea/dicksch-widerstand-100k-1-0-125w/dp/1469860
	R12	Resistor SMD 0805 510K	1	0.0363	0.0363	https://de.farnell.com/vishay/crcw0805510kfkea/dicksch-widerstand-510k-1-0-125w/dp/2139087
	R14	Resistor SMD 0805 1Meg	1	0.0275	0.0275	https://de.farnell.com/vishay/crcw08051m00fkea/dickschichtwiderstand-1m-1-0-125w/dp/1652946
	R15	Resistor SMD 0805 4.7K	1	0.0263	0.0263	https://de.farnell.com/vishay/crcw08054k70fkea/dickschichtwiderstand-4k7-1-0/dp/1469923
	R11	Resistor SMD 0805 75R	1	0.027	0.027	https://de.farnell.com/vishay/crcw080575r0fkea/dickschichtwiderstand-75r-1-0/dp/1469955
	R7	Resistor SMD 0805 1K	1	0.0258	0.0258	https://de.farnell.com/vishay/crcw08051k00fkea/dickschichtwiderstand-1k-1-0-125w/dp/1469847
	R10	Resistor SMD 0805 51K	1	0.0275	0.0275	https://de.farnell.com/vishay/crcw080551k0fkea/dickschichtwiderstand-51k-1-0/dp/1653018
	R16, R18	Resistor SMD 0805 100Ohm	2	0.0253	0.0506	https://de.farnell.com/vishay/crcw0805100rfkeb/widerstand-100r-1-0-125w-0805/dp/4177711
	R20	Resistor SMD 0805 220K	1	0.0211	0.0211	https://de.farnell.com/multicomp/mcwf08p2203ftl/dickschichtwiderstand-220k-1-0/dp/2694120
	U2	Step-Down Controller LM3150MH	1	3.108	3.108	https://www.ti.com/product/LM3150#order-quality
	U3	Inverting Charge Pump LTC3260	1	9.12	9.12	https://www.mouser.de/ProductDetail/Analog-Devices/LTC3260EDEPBF?qs=hVkxg5c3xu9aeneAPtdUAA%3D%3D
	U1	LDO 3.3V TPS70933	1	1.21	1.21	https://www.mouser.de/ProductDetail/Texas-Instruments/TPS70933DBVR?qs=Z9twEOuL%252B%2FJOaGO60BtvLA%3D%3D
	QI1, QI2	Qi-Inductor Würth Electronic 18uH, 0.7A, 0.5Ohms	2	7.97	15.94	https://www.mouser.de/ProductDetail/Wurth-Elektronik/760308101208A?qs=6mGTcvmWjFtRJtuJp2qBjQ%3D%3D
					99.908
	optional LWL connection
	LWL1	LWL-Receiver AFBR-2624Z	1	22.79	22.79	https://www.mouser.de/ProductDetail/Broadcom-Avago/AFBR-2624Z?qs=60YbxKv0rtDJIJtl89oIpg%3D%3D
	Cheaper QI coils
	QI1, QI2	Qi-Inductor TDK 16.6uH, 1Ohms	2	3.26	6.52	https://www.mouser.de/ProductDetail/Wurth-Elektronik/760308101208A?qs=6mGTcvmWjFtRJtuJp2qBjQ%3D%3D
